# Supplementary material for: Redox Enzymes P4HB and PDIA3 Interact with STIM1 to Fine-Tune Its Calcium Sensitivity and Activation
Source: Int J Mol Sci. 2024 Jul 10;25(14):7578. doi: 10.3390/ijms25147578 (PMC11276767; doi:10.3390/ijms25147578)
Supplement: Supplementary file 1 [file ijms-25-07578-s001.zip]

Archive with 1 entries (1 files):
- ijms-3045502-supplementary.pdf
